# Supplementary material for: Dual RNA-Seq Analysis Reveals Transcriptome Effects during the Salmon–Louse Interaction in Fish Immunized with Three Lice Vaccines
Source: Vaccines (Basel). 2022 Nov 7;10(11):1875. doi: 10.3390/vaccines10111875 (PMC9692469; doi:10.3390/vaccines10111875)
Supplement: Supplementary file 1 [file vaccines-10-01875-s001.zip]

Archive with 2 entries (2 files):
- Supplementary figures.pdf
- Supplementary TableS1.pdf
